# Supplementary material for: The COVID-19 Vaccination Coverage in ICU Patients with Severe COVID-19 Infection in a Country with Low Vaccination Coverage—A National Retrospective Analysis
Source: J Clin Med. 2023 Feb 22;12(5):1749. doi: 10.3390/jcm12051749 (PMC10003614; doi:10.3390/jcm12051749)
Supplement: Supplementary file 1 [file jcm-12-01749-s001.zip]

Archive with 1 entries (1 files):
- jcm-2188254-supplementary.pdf
